# Supplementary material for: Tolerance with High Yield Potential Is Provided by Lower Na+ Ion Accumulation and Higher Photosynthetic Activity in Tolerant YNU31-2-4 Rice Genotype under Salinity and Multiple Heat and Salinity Stress
Source: Plants (Basel). 2023 May 8;12(9):1910. doi: 10.3390/plants12091910 (PMC10180928; doi:10.3390/plants12091910)
Supplement: Supplementary file 1 [file plants-12-01910-s001.zip]

Archive with 6 entries (6 files):
- Figure S1_V1.pdf
- __MACOSX/._Figure S1_V1.pdf
- Table S1.pdf
- __MACOSX/._Table S1.pdf
- Table S2.pdf
- __MACOSX/._Table S2.pdf
